# Supplementary material for: Risk of Sperm Disorders and Impaired Fertility in Frozen–Thawed Bull Semen: A Genome-Wide Association Study
Source: Animals (Basel). 2024 Jan 13;14(2):251. doi: 10.3390/ani14020251 (PMC10812825; doi:10.3390/ani14020251)
Supplement: Supplementary file 1 [file animals-14-00251-s001.zip]

Archive with 4 entries (4 files):
- animals-2803040-Supplementary Table S1.pdf
- animals-2803040-Supplementary Table S2.pdf
- animals-2803040-Supplementary Table S3.pdf
- animals-2803040-Supplementary Table S4.pdf
